# Supplementary material for: Continuous chromatin state feature annotation of the human epigenome
Source: Bioinformatics. 2022 Apr 22;38(11):3029–36. doi: 10.1093/bioinformatics/btac283 (PMC9154241; doi:10.1093/bioinformatics/btac283)
Supplement: btac283_Supplementary_Data [file btac283_supplementary_data.zip]

Archive with 2 entries (2 files):
- 2022-02-18_daneshpajouh_continuous_supplement.pdf
- supplement.pdf
